# Supplementary material for: Self-assembly of pericentriolar material in interphase cells lacking centrioles
Source: eLife. 2022 Jul 5;11:e77892. doi: 10.7554/eLife.77892 (PMC9307276; doi:10.7554/eLife.77892)
Supplement: Figure 2—figure supplement 1—source data 1. [file elife-77892-fig2-figsupp1-data1.zip]

Archive with 26 entries (16 files):
- panel A/
- panel A/2KO, with and without CB, anti Actin.png
- panel A/2KO, with and without CB, anti CEP192 and anti Ku80.png
- panel A/2KO, with and without CB, anti NEDD1.png
- panel B/
- panel B/siCDK5RAP2/
- panel B/siCDK5RAP2/2KO+CB, siCDK5RAP2, anti CDK5RAP2, anti GM130.png
- panel B/siCEP152/
- panel B/siCEP152/2KO+CB, siCEP152, anti CEP152, anti Ku80.png
- panel B/siCEP192/
- panel B/siCEP192/2KO+CB, siCEP192, anti CEP192, anti Ku80.png
- panel B/siDHC/
- panel B/siDHC/2KO+CB, siDHC, anti DHC.png
- panel B/siDHC/2KO+CB, siDHC, anti Ku80.png
- panel B/sigamma-tubulin/
- panel B/sigamma-tubulin/2KO+CB, siGamma-tubulin, anti beta-tubulin.png
- panel B/sigamma-tubulin/2KO+CB, siGamma-tubulin, anti gamma-tubulin.png
- panel B/siNEDD1/
- panel B/siNEDD1/2KO+CB, siNEDD1, anti Actin.png
- panel B/siNEDD1/2KO+CB, siNEDD1, anti NEDD1.png
- panel B/siNIN/
- panel B/siNIN/2KO+CB, siNIN, anti BICD2.png
- panel B/siNIN/2KO+CB, siNIN, anti NIN.png
- panel B/siPCNT/
- panel B/siPCNT/2KO+CB, siPCNT, anti GM130.png
- panel B/siPCNT/2KO+CB, siPCNT, anti PCNT.png
