# Supplementary material for: Self-assembly of pericentriolar material in interphase cells lacking centrioles
Source: eLife. 2022 Jul 5;11:e77892. doi: 10.7554/eLife.77892 (PMC9307276; doi:10.7554/eLife.77892)
Supplement: Figure 2—figure supplement 2—source data 1. [file elife-77892-fig2-figsupp2-data1.zip]

Archive with 5 entries (3 files):
- panel F/
- panel F/AKAP450-CAMSAP2 KO, AKAP450-CAMSAP2-p53 KO, anti Actin.png
- panel F/AKAP450-CAMSAP2 KO, AKAP450-CAMSAP2-p53 KO, anti p53.png
- panel K/
- panel K/AKAP450-CAMSAP2-p53 KO, AKAP450-CAMSAP2-p53-PCNT KO, anti PCNT, anti Ku80.png
