# Supplementary material for: Self-assembly of pericentriolar material in interphase cells lacking centrioles
Source: eLife. 2022 Jul 5;11:e77892. doi: 10.7554/eLife.77892 (PMC9307276; doi:10.7554/eLife.77892)
Supplement: Figure 2—figure supplement 4—source data 1. [file elife-77892-fig2-figsupp4-data1.zip]

Archive with 3 entries (3 files):
- AKAP450-CAMSAP2-p53 KO, AKAP450-CAMSAP2-p53-PCNT KO, with or without CentB treatment, anti CDK5RAP2, anti Ku80.png
- AKAP450-CAMSAP2-p53 KO, AKAP450-CAMSAP2-p53-PCNT KO, with or without CentB treatment, anti Ku80, anti gamma-tubulin.png
- AKAP450-CAMSAP2-p53 KO, AKAP450-CAMSAP2-p53-PCNT KO, with or without CentB treatment, anti NIN.png
