# Supplementary material for: Self-assembly of pericentriolar material in interphase cells lacking centrioles
Source: eLife. 2022 Jul 5;11:e77892. doi: 10.7554/eLife.77892 (PMC9307276; doi:10.7554/eLife.77892)
Supplement: Figure 2—figure supplement 5—source data 1. [file elife-77892-fig2-figsupp5-data1.zip]

Archive with 3 entries (3 files):
- EB1,EB3 mut, AKAP450-CAMSAP2-EB1-EB3 mut,  anti AKAP450, anti CAMSAP2, short exposure.png
- EB1,EB3 mut, AKAP450-CAMSAP2-EB1-EB3 mut, anti AKAP450, anti CAMSAP2, long exposure.png
- EB1,EB3 mut, AKAP450-CAMSAP2-EB1-EB3 mut, anti Ku80.png
