# Supplementary material for: Self-assembly of pericentriolar material in interphase cells lacking centrioles
Source: eLife. 2022 Jul 5;11:e77892. doi: 10.7554/eLife.77892 (PMC9307276; doi:10.7554/eLife.77892)
Supplement: Figure 4—source data 2. [file elife-77892-fig4-data2.zip]

Archive with 2 entries (2 files):
- AKAP450-CAMSAP2 KO + CentB, with and without Dynaprazole treatment, anti DHC.png
- AKAP450-CAMSAP2 KO + CentB, with and without Dynaprazole treatment, anti p150Glued.png
