# Supplementary material for: Self-assembly of pericentriolar material in interphase cells lacking centrioles
Source: eLife. 2022 Jul 5;11:e77892. doi: 10.7554/eLife.77892 (PMC9307276; doi:10.7554/eLife.77892)
Supplement: Figure 7—figure supplement 3—source data 1. [file elife-77892-fig7-figsupp3-data1.zip]

Archive with 2 entries (2 files):
- AKAP450-CAMSAP2 KO, AKAP450-CAMSAP2-p53-PCNT KO, AKAP450-CAMSAP2-CDK5RAP2-MMG-p53-PCNT KO, anti Ku80, anti p53.png
- AKAP450-CAMSAP2 KO, AKAP450-CAMSAP2-p53-PCNT KO, AKAP450-CAMSAP2-CDK5RAP2-MMG-p53-PCNT KO, anti PCNT.png
