# Supplementary material for: Self-assembly of pericentriolar material in interphase cells lacking centrioles
Source: eLife. 2022 Jul 5;11:e77892. doi: 10.7554/eLife.77892 (PMC9307276; doi:10.7554/eLife.77892)
Supplement: Supplementary file 1. — The configuration file was executed with a compiled Cytosim (https://www.cytosim.org) version June 2019. [file elife-77892-supp1.txt]

/**
Configuration file for organization of PCM complexes and CAMSAP-kin14 complexes. The simulations were performed with Cytosim (www.cytosim.org) version June 2019.
Author: f.m.berger@uu.nl
*/

set simul system
{
    time_step = 0.01
    kT = 0.0042
    viscosity = 1
    steric = 1, 1000
}

set space cell
{
    shape = sphere
}

new cell
{
    radius = 10
}


set hand dynein
{
    binding_key = 3
    binding_rate = 5
    binding_range = 0.075
    unbinding_rate = 0.1
    unbinding_force = 2
    
    activity = move
    unloaded_speed = -0.5
    stall_force = 4
    display = ( size = 0);
    %display = ( color = light_blue; size=7;  )
    hold_growing_end = 0
}

set hand kin14
{
    binding_key = 3
    binding_rate = 1
    binding_range = 0.075
    unbinding_rate = 1
    unbinding_force = 3
    
    activity = move
    unloaded_speed = -0.8
    stall_force = 7
    display = ( color = light_blue; size=0;  )
    hold_growing_end = 0
}


set fiber microtubule
{ 
    binding_key = 2
    steric = 0
    confine = inside, 100
    rigidity = 20
    segmentation = 0.5
    activity = classic
    growing_speed = 0.13, 0
    shrinking_speed = -0.272
    catastrophe_rate = 0.026
    growing_force = 1.7
    display = ( color = red; end_style = 0; line_width = 0.5; );
    rescue_rate      = 0
    min_length       = 0.05
    max_length       = 7.5
}


% To model adhesive interactions, we use a receptor (filament) and ligand (motor) binding interaction

set fiber receptor
{
    binding_key = 4
    steric = 0
    rigidity = 20
    segmentation = 0.5
    confine = inside, 100
    min_length = 0.01
    max_length = 0.01
    %display = ( size = 0);
    display = ( line_width = 0; size=0; color = green)
}


set hand nucleation
{
    activity = nucleate
    nucleate = 10, microtubule, (plus_end=grow; length = 0.05; )
    display = ( size = 0; color = green);
}

set single anchored_nucsite
{
    hand = nucleation
    stiffness = 1000
    activity = fixed
}

set hand place_receptor
{
    activity = nucleate
    nucleate = 1000000, receptor
    display = (size=0; color = green)
}


set single grafted_MT
{
    hand = nucleation
    stiffness = 100
}

set single grafted_receptor
{
    hand = place_receptor
    stiffness = 100
}


set single grafted_dynein
{
    hand = dynein
    stiffness = 100
}

set single grafted_kin14
{
    hand = kin14
    stiffness = 100
}


set sphere PCM
{
    point_mobility = 0
    steric = 1
    display = { color=green; style=7; size=8 }
}

set sphere CAMSAP
{
    point_mobility = 0
    steric = 1
    display = { color=blue; style=7; size=8 }
}


set hand anchor_ligand
{
    binding_key = 4
    binding_rate = 10
    binding_range = 0.1
    unbinding_rate = 0.01
    unbinding_force = 3
    display = ( size = 0;color=green);
}


set single grafted_ligand
{
    hand = anchor_ligand
    stiffness = 100
    activity = fixed
}


new 300 sphere PCM
{
    radius = 0.05
    point1 = 1, surface, 1 grafted_MT
    point2 = 1, surface, 1 grafted_dynein
%To ignore adhesive interaction comment out the next two lines:
    point3 = 1, surface, 1 grafted_receptor
    point4 = 1, surface, 1 grafted_ligand
%To use strong adhesive interactions use the following two lines instead of the preceeding ones:
%    point3 = 5, surface, 5 grafted_receptor
%    point4 = 5, surface, 5 grafted_ligand
    position = random
}

%PCMs that lost the MT
new 0 sphere PCM
{
    radius = 0.05
    point1 = 1, surface, 1 grafted_dynein
    point2 = 1, surface, 1 grafted_receptor
    point3 = 1, surface, 1 grafted_ligand

    position = random
}

%CAMSAP-kin14 complexes
new 0 sphere CAMSAP
{
    radius = 0.05
    point1 = 1, surface, 1 grafted_MT
    point2 = 5, surface, 1 grafted_kin14
%To include adhesive interaction, uncomment the following two lines
    point3 = 1, surface, 1 grafted_receptor
    point4 = 1, surface, 1 grafted_ligand
    position = random
}

% Microtubules can grow from these stationary nucleation sites randomly distributed in the cell
new 0 anchored_nucsite
{
placement = all_inside
}

% Microtubules can grow from these stationary nucleation sites randomly distributed close to the periphery between 9 < r < 10
new 0 anchored_nucsite
{
placement = inside, cell, (r>9)
}


run system
{
    nb_steps = 180000
    nb_frames = 1000
}
